# Supplementary material for: Signatures of hybridization in Trypanosoma brucei
Source: PLoS Pathog. 2022 Feb 9;18(2):e1010300. doi: 10.1371/journal.ppat.1010300 (PMC8863249; doi:10.1371/journal.ppat.1010300)
Supplement: S1 Table — (XLSX) [file ppat.1010300.s004.xlsx]

## Sheet: Sheet1
Hybrids
Manuscript label (and aliases)	species	subspecies	isolate name	country of isolation	additional isolation details	isolation source	date of isolation	assembled genome size (bp)	ratio GC	N50 (bp)	Total reads	average read length (bp)
Tbb FIG2 (SG22 clone 7)	brucei	brucei	N/A	N/A	N/A	N/A	N/A	45132588	0.4314	5344	104745778	150
Tbb FIR1 (SG22 clone16)	brucei	brucei	N/A	N/A	N/A	N/A	N/A	44428063	0.4327	5590	125309978	150
Tbb F1R3N (SG1 clone 18)	brucei	brucei	N/A	N/A	N/A	N/A	N/A	46424305	0.4325	5314	107050192	150
Tbb F1Y4N (SG1 clone 4)	brucei	brucei	N/A	N/A	N/A	N/A	N/A	44137975	0.4309	4959	116086330	150
Other isolates
Manuscript label (and aliases)	species	subspecies/Type	isolate name	country of isolation	additional isolation details	isolation source	date of isolation	assembled genome size (bp)	ratio GC	N50 (bp)	Total reads	average read length (bp)
Tbb Lister 427 var 3	brucei	brucei	Lister 427 var 3	Uganda		Sheep	1960	44714498	0.4291	4719	28838940	76
Tbb B8/18 clone B	brucei	brucei	B8/18 clone B	Nigeria	Nsukka	Pig	1962	57600924	0.4657	7017	50018208	76
Tbb H879	brucei	brucei	H879	Uganda	Busia	Cattle	2009	60545636	0.4211	1127	87731686	76
Tbr H883	brucei	rhodesiense*	H883	Uganda		Dog	2005	45020556	0.4316	3888	78940960	76
Tbb H884	brucei	brucei	H884	Uganda		Cattle	2003	45324118	0.4289	3714	89574410	76
Tbb J10	brucei	brucei	J10	Zambia	Luangwa valley	Hyena	1973	36895932	0.4438	8806	95444312	76
Tbb KETRI 1738 (1738)	brucei	brucei	KETRI 1738	Kenya	Kiboko	Sheep	1970	33724582	0.4401	13768	94391900	76
Tbb KETRI 1902	brucei	brucei	KETRI 1902	Kenya	Sindo	Waterbuck	1971	32711562	0.4332	14915	107295764	76
Tbb KP33 clone 16	brucei	brucei	KP33 clone 16	Côte d'Ivoire	Koissi-Perita	Tsetse	1989	43220053	0.4302	5797	40137980	76
Tbb LF1	brucei	brucei	LF1	Kenya	Lambwe valley	Tsetse	1980	42135777	0.4369	2510	90962678	76
Tbb LM 56 clone 6	brucei	brucei	LM 56 clone 6	Côte d'Ivoire		Pig	1992	38235829	0.4362	6162	44195936	76
Tbb LVBG3N	brucei	brucei	LVBG3N	Kenya	Lambwe valley	Cattle	1980	41428228	0.4401	3875	111930244	76
Tbb PTAG 129	brucei	brucei	PTAG 129	Côte d'Ivoire	Tagoura	Pig	1985	42708595	0.4317	6808	48018620	76
Tbr STIB 213	brucei	rhodesiense*	STIB 213	Tanzania		Hyena	1971	43219823	0.4326	2299	116407110	74
Tbb STIB 348	brucei	brucei	STIB 348	Tanzania	Serengeti	Hartebeest	1971	48213814	0.4254	3970	54974332	76
Tbb STIB 776	brucei	brucei	STIB 776	Uganda		Tsetse	1971	46682290	0.4285	1812	126778218	74
Tbb SW3 87	brucei	brucei	SW3/87	D. R. Congo	Bandundu	Pig	1987	47636262	0.4325	4092	51292480	76
Tbb TSW 187 78E	brucei	brucei	TSW 187 78E	Côte d'Ivoire	Koetinga	Pig	1978	59557841	0.5099	8003	29049798	76
Tbb TSW 55	brucei	brucei	TSW 55	Côte d'Ivoire	Koissi-Perita	Pig	1982	35379042	0.4445	23134	36916562	76
Tbg 1829 ALJO	brucei	gambiense Type 1	1829 ALJO	D. R. Congo	Bandundu	Human	1970	29786211	0.4516	18403	97106810	76
Tbg FONTEM S10	brucei	gambiense Type 1	FONTEM S10	Cameroon	Fontem	Human	1988	27694906	0.4557	21213	95530706	76
Tbg TH126	brucei	gambiense Type 2	TH126	Côte d'Ivoire	Koudougou	Human	1978	39605863	0.4411	6627	102413178	76
Tbb EATRO 240	brucei	brucei**	EATRO 240	Uganda		Human	1961	34615676	0.4404	11852	113598792	74
Tbr H865	brucei	rhodesiense	H865	Uganda	Busia	Human	1990	53103576	0.4219	2257	86543962	76
Tbr H866	brucei	rhodesiense	H866	Uganda	Tororo	Human	1990	47716575	0.4309	3407	91782024	76
Tbr H870	brucei	rhodesiense	H870	Uganda		Human	1990	46970207	0.4314	3493	74365890	76
Tbr H880	brucei	rhodesiense	H880	Uganda	Soroti	Human	2003	46297235	0.4317	3598	77381242	76
Tbr H885	brucei	rhodesiense	H885	Uganda		Human	2010	57763454	0.4772	6849	87145816	76
Tbr H886	brucei	rhodesiense	H886	Uganda		Human	2010	54755338	0.4703	6029	92042242	76
Tbr H887	brucei	rhodesiense	H887	Uganda		Human	1992	45808223	0.4322	4245	81110736	76
Tbr LVH 56	brucei	rhodesiense	LVH 56	Kenya	Lambwe valley	Human	1978	37403069	0.4431	3508	99418374	76
Tbr O58	brucei	rhodesiense	O58	Zambia	Luangwa valley	Human	1974	40306246	0.4413	6012	91669794	76
Tbr STIB 324	brucei	rhodesiense	STIB 324	Tanzania		Hyena	1971	45666441	0.4322	3488	149581682	74
Tbr STIB 704BA clone 1	brucei	rhodesiense	STIB 704BA	Tanzania		Human	1982	44305596	0.4254	6320	39679496	76
Tbr STIB 809	brucei	rhodesiense	STIB 809	Ethiopia	Gambela, Illubabor	Human	1967	45150284	0.4316	3499	69654164	74
Tev C13	evansi	Type A	C13	Kenya	Ngaredare, Isiolo	Camel	1981	37521760	0.4422	12695	40475730	76
Tev E110	evansi	Type A	E110	Brazil	Mato Grosso, Corumba	Capybara	1985	35798737	0.4419	15099	44386900	76
Tev KETRI 2479	evansi	Type B	KETRI 2479	Kenya	Ngurunit	Camel	1980	39833870	0.4349	9038	39535358	76
Tev STIB 810	evansi	Type A	STIB 810	China	Zhejiang Province	Buffalo	1985	36579566	0.4395	12534	29413952	76
		*SRA gene present [1]
		** SRA gene absent [1]
		1. Cuypers B, Van den Broeck F, Van Reet N, Meehan CJ, Cauchard J, Wilkes JM, et al. Genome-wide SNP analysis reveals distinct origins of Trypanosoma evansi and Trypanosoma equiperdum. Genome Biol Evol. 2017;9(8):1990-7. doi: 10.1093/gbe/evx102.
